# Supplementary material for: Real-World Faricimab for Treatment-Naïve Neovascular AMD and Diabetic Macular Edema: 24-Month Outcomes from a Single-Center Pilot Cohort in South-Eastern Europe
Source: Medicina (Kaunas). 2026 Jul 6;62(7):1307. doi: 10.3390/medicina62071307 (PMC13414216; doi:10.3390/medicina62071307)
Supplement: Supplementary file 1 [file medicina-62-01307-s001.zip]

Archive with 1 entries (1 files):
- medicina-4376829-supplementary.pdf
